# Supplementary material for: A revised key to the Neotropical cleptoparasitic anthidiine genera (Hymenoptera, Megachilinae) with notes and description of the male of Rhynostelis Moure & Urban
Source: Zookeys. 2012 Dec 7;(249):27–35. doi: 10.3897/zookeys.249.4030 (PMC3536012; doi:10.3897/zookeys.249.4030)
Supplement: XML Treatment for Rhynostelis [file zookeys.249.4030-treatment1.xml]

<!DOCTYPE tp:taxon-treatment
  PUBLIC "-//TaxonX//DTD Taxonomic Treatment Publishing DTD v0 20100105//EN" "tax-treatment-NSO.dtd">
<tp:taxon-treatment xmlns:tp="http://www.plazi.org/taxpub"><tp:treatment-meta><mixed-citation publication-type="journal"><person-group><name><surname>Urban</surname><given-names>Danúncia</given-names></name><name><surname>Parizotto</surname><given-names>Daniele Regina</given-names></name></person-group><article-title>A revised key to the Neotropical cleptoparasitic anthidiine genera (Hymenoptera, Megachilinae) with notes and description of the male of 
                    <italic>Rhynostelis</italic> Moure &amp; Urban
                </article-title><source>Zookeys</source><day>7</day><month>12</month><year>2012</year><volume>2012</volume><issue>249</issue><fpage>27</fpage><lpage>35</lpage><pub-id pub-id-type="doi">10.3897/zookeys.249.4030</pub-id></mixed-citation></tp:treatment-meta><tp:nomenclature><tp:taxon-name>
                        <tp:taxon-name-part taxon-name-part-type="genus">Rhynostelis</tp:taxon-name-part>
                    <object-id xmlns:xlink="http://www.w3.org/1999/xlink" xlink:type="simple">http://species-id.net/wiki/Rhynostelis</object-id>
								</tp:taxon-name><tp:taxon-authority>Moure &amp; Urban, 1995</tp:taxon-authority><xref ref-type="fig" rid="F1">Figs 1–7</xref><xref ref-type="fig" rid="F2">15, 17</xref><tp:nomenclature-citation-list><tp:nomenclature-citation><tp:taxon-name>Rhynostelis</tp:taxon-name><comment> Moure &amp; Urban, 1995: 297.</comment></tp:nomenclature-citation><tp:nomenclature-citation><tp:taxon-name>Hoplostelis</tp:taxon-name><comment> (<italic><tp:taxon-name>Rhynostelis</tp:taxon-name></italic>) Michener, 2007: 518.</comment></tp:nomenclature-citation></tp:nomenclature-citation-list></tp:nomenclature><tp:treatment-sec sec-type="Male description"><title>Male description.</title><p><bold>Diagnosis</bold>. Mandibles with only apical tooth elongated, upper distal angle rounded (<xref ref-type="fig" rid="F1">Fig. 2</xref>); clypeus protuberant, with a basal tubercle at middle; supraclypeal area protuberant (<xref ref-type="fig" rid="F1">Fig. 1</xref>); scutum and scutellum bigibbous; axillae and dorso-ventral area of mesepisternum gibbous (<xref ref-type="fig" rid="F1">Figs 3</xref>, 5); distal tergum short and sinuous at middle (<xref ref-type="fig" rid="F1">Fig. 6</xref>); sternum sixth with laminar rounded, lateral projections.
                    </p></tp:treatment-sec><tp:treatment-sec sec-type="Description"><title>Description.</title><p>Mandibles with distal margin almost straight, only with apical tooth elongated; upper distal angle slightly marked, condylar carina elevated and strongly laminated, slightly wider at base (<xref ref-type="fig" rid="F1">Fig. 2</xref>). Clypeus protuberant with median basal tubercle elongated, extended in low irregular carina in basal half, apex depressed without projections, not exceeding labrum, covered by many long hairs. Labrum weakly bilobed near clypeal base. Supraclypeal area with wide, somewhat flat median carina; frons with long, well marked carina. Juxtantennal carina laminated, ventrally short, not arising at base of antennal sockets and extending upward (<xref ref-type="fig" rid="F1">Fig. 1</xref>). Scutum and scutellum bigibbous; axillae gibbous; base of propodeum with irregular foveae (<xref ref-type="fig" rid="F1">Fig. 3, 5</xref>). Omaulus lamellate, almost extending ventrally; mesepisternum with gibbous area near mesocoxal cavity. Fore and middle tibiae with midapical spine on outer surface (<xref ref-type="fig" rid="F2">Fig. 15</xref>); arolia present. Fifth and sixth terga with transverse, median low carina; sixth tergum with apical projection at middle; distal tergum slightly emarginated at apex (<xref ref-type="fig" rid="F1">Fig. 6</xref>). Second sternum enlarged, with apex weakly emarginated at middle, with long pilosity at apex; third to fifth sterna with dense apical pilosity, laterally with longer and curved hairs; sixth sternum with distal margin almost straight, with large, angled, laminar, lateral projections subapically.
                    </p><p><bold>Genitalia.</bold> Gonostylus slightly longer than penis valves; apical half with dense and long pilosity on inner margin; apex rounded, laterally slightly convex. Gonobase incomplete dorsally, only visible laterally (<xref ref-type="fig" rid="F1">Fig. 7</xref>).
                    </p></tp:treatment-sec><tp:treatment-sec sec-type="Comments"><title>Comments.</title><p><xref ref-type="bibr" rid="B7">Moure and Urban (1995)</xref> mentioned that the base of the propodeum in <italic><tp:taxon-name>Rhynostelis</tp:taxon-name></italic> lacks foveae. <xref ref-type="bibr" rid="B3">Michener (2007)</xref>, also pointed out this feature as one of the characteristics that separates <italic><tp:taxon-name>Rhynostelis</tp:taxon-name></italic> from <italic><tp:taxon-name>Hoplostelis</tp:taxon-name></italic>. However, a re-examination of <italic><tp:taxon-name>Rhynostelis</tp:taxon-name></italic> specimens revealed the presence of irregular fovea in the base of its propodeum, which are difficult to see due the shiny yellow integument. <xref ref-type="bibr" rid="B3">Michener (2007)</xref> considered <italic><tp:taxon-name>Rhynostelis</tp:taxon-name></italic> as a subgenus of <italic><tp:taxon-name>Hoplostelis</tp:taxon-name></italic> and in his key, the male agrees with the female by the characters he listed, except for the absence of foveae in the base of propodeum, as commented above. The male of <italic><tp:taxon-name>Hoplostelis</tp:taxon-name></italic> further differs from <italic><tp:taxon-name>Rhynostelis</tp:taxon-name></italic> by the following combination of characters: three strong mandibular teeth and two basal depressions near the articulation of the head; omaulus carinate only in the dorsal one-half or one-third; sixth sternum with narrow lateral projections and without gibbous mesosoma.
                    </p></tp:treatment-sec><tp:treatment-sec><!--Section generated to contain objects referenced in tp:taxon-treatment.--><fig id="F1" position="float" orientation="portrait"><label>Figures 1–7.</label><caption><p>Male of <italic><tp:taxon-name>Rhynostelis multiplicata</tp:taxon-name></italic>. <bold>1</bold>head in frontal view <bold>2</bold> detail of mandibles <bold>3</bold> dorsal view <bold>4</bold> lateral view <bold>5</bold> detail of scutellum <bold>6</bold> apex of metasoma <bold>7</bold> male genitalia in dorsal view. Scale line = 0.5 mm (Figures <bold>1–2, 5–7</bold>). Scale line = 2.0 mm (Figures <bold>3–4</bold>).</p></caption><graphic xmlns:xlink="http://www.w3.org/1999/xlink" xlink:href="ZooKeys-249-027-g001.jpg" position="float" orientation="portrait" xlink:type="simple"/></fig><fig id="F2" position="float" orientation="portrait"><label>Figures 8–19.</label><caption><p><bold>8–10</bold> head in frontal view of female. <bold>8</bold> <italic><tp:taxon-name>Dolichostelis louisae</tp:taxon-name></italic> <bold>9</bold> <italic><tp:taxon-name>Stelis lateralis</tp:taxon-name></italic> <bold>10</bold> <italic><tp:taxon-name>Melostelis amazonensis</tp:taxon-name></italic> <bold>11</bold> details of mandibles of <italic><tp:taxon-name>Melostelis amazonensis</tp:taxon-name></italic> <bold>12</bold> vertex of <italic><tp:taxon-name>Hoplostelis bilineolata</tp:taxon-name></italic> <bold>13</bold> fovea of propodeum of <italic><tp:taxon-name>Melostelis amazonensis</tp:taxon-name></italic> <bold>14–15</bold> middle tibia of female <bold>14</bold> <italic><tp:taxon-name>Melostelis amazonensis</tp:taxon-name></italic> <bold>15</bold> <italic><tp:taxon-name>Rhynostelis multiplicata</tp:taxon-name></italic> <bold>16–17</bold> hind tibia of female <bold>16</bold> <italic><tp:taxon-name>Hoplostelis bilineolata</tp:taxon-name></italic> <bold>17</bold> <italic><tp:taxon-name>Rhynostelis multiplicata</tp:taxon-name></italic> <bold>18–19</bold> details of first tergum of metasoma of female <bold>18</bold> <italic><tp:taxon-name>Melostelis amazonensis</tp:taxon-name></italic> <bold>19</bold> <italic><tp:taxon-name>Hoplostelis bilineolata</tp:taxon-name></italic>. Scale line = 0.5 mm (Figures <bold>8–19</bold>).</p></caption><graphic xmlns:xlink="http://www.w3.org/1999/xlink" xlink:href="ZooKeys-249-027-g002.jpg" position="float" orientation="portrait" xlink:type="simple"/></fig></tp:treatment-sec><ref-list><ref id="B7"><mixed-citation xmlns:xlink="http://www.w3.org/1999/xlink" xlink:type="simple"><!--PageBreak--><person-group><name name-style="western"><surname>Moure</surname><given-names>JS</given-names></name><name name-style="western"><surname>Urban</surname><given-names>D</given-names></name></person-group> (<year>1995</year>)<article-title> [1994] <italic>Rhynostelis</italic>, gen. n. e notas sobre <italic>Hoplostelis</italic> Dominique (Hymenoptera, Apoidea, Megachilidae).</article-title><source>Revista Brasileira de Zoologia </source><volume>11</volume>: <fpage>297</fpage>-<lpage>302</lpage>. doi: <ext-link ext-link-type="uri" xlink:href="http://dx.doi.org/10.1590/S0101-81751994000200014" xlink:type="simple">10.1590/S0101-81751994000200014</ext-link></mixed-citation></ref><ref id="B3"><mixed-citation xmlns:xlink="http://www.w3.org/1999/xlink" xlink:type="simple"><person-group><name name-style="western"><surname>Michener</surname><given-names>CD</given-names></name></person-group> (<year>2007</year>)<source> The Bees of the World [2nd Edition].</source><publisher-name>Johns Hopkins University Press</publisher-name>, <publisher-loc>Baltimore, MD</publisher-loc>, xvi+[i]+<lpage>953</lpage> pp., + 20 pls.</mixed-citation></ref></ref-list></tp:taxon-treatment>
