# Supplementary material for: A revised key to the Neotropical cleptoparasitic anthidiine genera (Hymenoptera, Megachilinae) with notes and description of the male of Rhynostelis Moure & Urban
Source: Zookeys. 2012 Dec 7;(249):27–35. doi: 10.3897/zookeys.249.4030 (PMC3536012; doi:10.3897/zookeys.249.4030)
Supplement: XML Treatment for Rhynostelis multiplicata [file zookeys.249.4030-treatment2.xml]

<!DOCTYPE tp:taxon-treatment
  PUBLIC "-//TaxonX//DTD Taxonomic Treatment Publishing DTD v0 20100105//EN" "tax-treatment-NSO.dtd">
<tp:taxon-treatment xmlns:tp="http://www.plazi.org/taxpub"><tp:treatment-meta><mixed-citation publication-type="journal"><person-group><name><surname>Urban</surname><given-names>Danúncia</given-names></name><name><surname>Parizotto</surname><given-names>Daniele Regina</given-names></name></person-group><article-title>A revised key to the Neotropical cleptoparasitic anthidiine genera (Hymenoptera, Megachilinae) with notes and description of the male of 
                    <italic>Rhynostelis</italic> Moure &amp; Urban
                </article-title><source>Zookeys</source><day>7</day><month>12</month><year>2012</year><volume>2012</volume><issue>249</issue><fpage>27</fpage><lpage>35</lpage><pub-id pub-id-type="doi">10.3897/zookeys.249.4030</pub-id></mixed-citation></tp:treatment-meta><tp:nomenclature><tp:taxon-name>
                        <tp:taxon-name-part taxon-name-part-type="genus">Rhynostelis</tp:taxon-name-part>
                        <tp:taxon-name-part taxon-name-part-type="species">multiplicata</tp:taxon-name-part>
                    <object-id xmlns:xlink="http://www.w3.org/1999/xlink" xlink:type="simple">http://species-id.net/wiki/Rhynostelis_multiplicata</object-id>
								</tp:taxon-name><tp:taxon-authority>(Smith, 1879)</tp:taxon-authority><xref ref-type="fig" rid="F1">Figs 1–7</xref><xref ref-type="fig" rid="F2">15, 17</xref><tp:nomenclature-citation-list><tp:nomenclature-citation><tp:taxon-name>Anthidium multiplicatum</tp:taxon-name><comment> Smith 1879: 87.</comment></tp:nomenclature-citation><tp:nomenclature-citation><tp:taxon-name>Rhynostelis multiplicata</tp:taxon-name><comment>; <xref ref-type="bibr" rid="B7">Moure and Urban 1995</xref>: 298.</comment></tp:nomenclature-citation><tp:nomenclature-citation><tp:taxon-name>Hoplostelis (Rhynostelis) multiplicata</tp:taxon-name><comment>; <xref ref-type="bibr" rid="B3">Michener 2007</xref>: 518.</comment></tp:nomenclature-citation></tp:nomenclature-citation-list></tp:nomenclature><tp:treatment-sec sec-type="Diagnosis"><title>Diagnosis.</title><p>Integument black, with wide yellow areas in both sexes. Scutum with a large, reverse U-shaped macula; scutellum almost totally yellow; axillae yellow and all terga with yellow bands (<xref ref-type="fig" rid="F1">Figs 3, 4</xref>). Male and female with protuberant clypeus.
                    </p></tp:treatment-sec><tp:treatment-sec sec-type="Male description"><title>Male description.</title><p>Approximate body length 13.29; forewing length 10.45; head width 4.02; head length 3.67; eye length 2.55. Head integument yellow except: distal margin of mandible and apical tooth black; labrum blackened; frons black, bands above superior margin of antennal sockets extending to vertex, including ocelli and finely attached with black spot above compound eyes. Antennae with ventral face of pedicel darkish yellow, remaining segments light brown; dorsal face with scape and pedicel light brown and flagellum amber (<xref ref-type="fig" rid="F1">Figs 1, 2</xref>). Pronotal lobe yellow; scutum black with large reverse U-shaped yellow maculae; scutellum with on yellow gibbous area joined medially by fine yellow band; axillae yellow; metanotum brown and propodeum yellow. Mesepisternum and metepisternum yellow; mesepisternum with discal black spot, metepisternum with ventral area black. Tegula amber and wing membrane brown. Legs almost totally yellow; middle tibiae with internal darkish area and hind tibiae with large internal darkish area (<xref ref-type="fig" rid="F1">Figs 3, 4, 5</xref>). Terga black; basal tergum with yellow band slightly angled at middle; second to fourth with large yellow band, slightly narrower and slightly interrupted medially; fifth tergum with yellow band emarginated at middle on posterior margin; sixth tergum with yellow band, wider medially; distal tergum with subapical yellow band and blackish margin (<xref ref-type="fig" rid="F1">Fig. 6</xref>). Two basal sterna yellow, with large translucent margin; third to fifth yellow with black infumated area on apical half; sixth sternum with large median black apical spot.
                    </p><p>Pubescence. Light yellow with predominantly short hairs (less than ocellus diameter). Pilosity longer and denser among ocelli, above antennal sockets and clypeus apex. Hairs of mesepisternum little longer than mesoscutum, curved on scutellum and propodeum. Fore leg with coxa and trochanter covered by dense pilosity. Third to fifth sterna with apical dense and long slight curved hairs.</p><p>Sculpturing. Head finely punctate with sparser punctures on clypeal protuberance and at supraclypeal area. Mandibles with punctures smaller than that of head. Mesoscutum with integument microreticulated, punctures deeper than head. Gibbous area of mesepisternum with larger and sparser punctures; distance between punctures at least half width a puncture diameter. Punctures of terga fine and shallow; punctures on yellow bands larger and sparser than those on black areas.</p><p>Material examined. BRAZIL, <italic>Pará</italic>, Belém: one male, “IPEAN [Instituto de Pesquisas e Experimentação Agropecuária do Norte, Belém] / 105-2 / EU” (DZUP); and<!--PageBreak--> one female “IPEAN / 105-1/ EU” (DZUP). <italic>Amazonas</italic>, Manaus: one female “Proj. DBFF.WWF/ Manaus-AM/ Brasil 04/11/89 / M. B. V. Garcia (DZUP).
                    </p><p>Remarks on the female from Pará. Approximate body length 16.13; forewing length 12.38; head width 4.90; length head 4.16, eye length 3.18. Integument predominantly yellow. The female differs from the male as follows: black maculae on vertex and frons larger than in male. All terga with yellow bands; basal tergum with complete band; second and third terga with bands slightly interrupted at middle; fourth tergum with band interrupted anteriorly only at middle, fifth tergum with band interrupted <!--PageBreak--><!--PageBreak-->only posteriorly at middle; sixth tergum with subapical band and blackish margin. All sterna yellow; distal sternum with medioapical spot and black margin. The female collected in Manaus is a little smaller than the female from Belém and the integument of the head is darker and with irregular macula. Such differences in color might be caused by some chemical product used during collection or preservation.</p><p>Host records. Urban and Moure (1995) commented that one female of <italic><tp:taxon-name>Rhynostelis multiplicata</tp:taxon-name></italic> emerged from a test-tube placed on a termite nest where an orchid bee was previously seen (possible <italic><tp:taxon-name>Eufrisea pulchra</tp:taxon-name></italic> (Smith, 1854)). However, the record of the host was never confirmed. The specimens from Belém studied herein emerged from one nest of <italic><tp:taxon-name>Eufriesea laniventris</tp:taxon-name></italic> (Ducke, 1902), (DZUP), according the identification of Dr. Gabriel A. R. Melo. Thus, the cleptoparasitism of <italic><tp:taxon-name>Rhynostelis multiplicata</tp:taxon-name></italic> on orchid bees of the genus <italic><tp:taxon-name>Eufriesea</tp:taxon-name></italic> is confirmed.
                    </p><fig id="F1" position="float" orientation="portrait"><label>Figures 1–7.</label><caption><p>Male of <italic><tp:taxon-name>Rhynostelis multiplicata</tp:taxon-name></italic>. <bold>1</bold>head in frontal view <bold>2</bold> detail of mandibles <bold>3</bold> dorsal view <bold>4</bold> lateral view <bold>5</bold> detail of scutellum <bold>6</bold> apex of metasoma <bold>7</bold> male genitalia in dorsal view. Scale line = 0.5 mm (Figures <bold>1–2, 5–7</bold>). Scale line = 2.0 mm (Figures <bold>3–4</bold>).</p></caption><graphic xmlns:xlink="http://www.w3.org/1999/xlink" xlink:href="ZooKeys-249-027-g001.jpg" position="float" orientation="portrait" xlink:type="simple"/></fig><fig id="F2" position="float" orientation="portrait"><label>Figures 8–19.</label><caption><p><bold>8–10</bold> head in frontal view of female. <bold>8</bold> <italic><tp:taxon-name>Dolichostelis louisae</tp:taxon-name></italic> <bold>9</bold> <italic><tp:taxon-name>Stelis lateralis</tp:taxon-name></italic> <bold>10</bold> <italic><tp:taxon-name>Melostelis amazonensis</tp:taxon-name></italic> <bold>11</bold> details of mandibles of <italic><tp:taxon-name>Melostelis amazonensis</tp:taxon-name></italic> <bold>12</bold> vertex of <italic><tp:taxon-name>Hoplostelis bilineolata</tp:taxon-name></italic> <bold>13</bold> fovea of propodeum of <italic><tp:taxon-name>Melostelis amazonensis</tp:taxon-name></italic> <bold>14–15</bold> middle tibia of female <bold>14</bold> <italic><tp:taxon-name>Melostelis amazonensis</tp:taxon-name></italic> <bold>15</bold> <italic><tp:taxon-name>Rhynostelis multiplicata</tp:taxon-name></italic> <bold>16–17</bold> hind tibia of female <bold>16</bold> <italic><tp:taxon-name>Hoplostelis bilineolata</tp:taxon-name></italic> <bold>17</bold> <italic><tp:taxon-name>Rhynostelis multiplicata</tp:taxon-name></italic> <bold>18–19</bold> details of first tergum of metasoma of female <bold>18</bold> <italic><tp:taxon-name>Melostelis amazonensis</tp:taxon-name></italic> <bold>19</bold> <italic><tp:taxon-name>Hoplostelis bilineolata</tp:taxon-name></italic>. Scale line = 0.5 mm (Figures <bold>8–19</bold>).</p></caption><graphic xmlns:xlink="http://www.w3.org/1999/xlink" xlink:href="ZooKeys-249-027-g002.jpg" position="float" orientation="portrait" xlink:type="simple"/></fig><sec sec-type="Identification key to the neotropical cleptoparasitic genera of Anthidiini"><title>Identification key to the neotropical cleptoparasitic genera of <tp:taxon-name>Anthidiini</tp:taxon-name>
                        </title><table-wrap content-type="key" position="anchor" orientation="portrait"><table><tbody><tr><td rowspan="1" colspan="1">1</td><td rowspan="1" colspan="1">Juxtantennal carina absent; middle tibia with two widely separated apical spines</td><td rowspan="1" colspan="1">2</td></tr><tr><td rowspan="1" colspan="1">–</td><td rowspan="1" colspan="1">Juxtantennal carina present; middle tibia with one apical spine, or subapical carina</td><td rowspan="1" colspan="1">4</td></tr><tr><td rowspan="1" colspan="1">2(1)</td><td rowspan="1" colspan="1">Hind tibia with subapical spine near posterior margin, sometimes completely hidden by dense hairs; hind basitarsus with carina along inner dorsal angle, separated from margin by a longitudinal depression</td><td rowspan="1" colspan="1"><italic><tp:taxon-name>Heterostelis</tp:taxon-name></italic>
                                        </td></tr><tr><td rowspan="1" colspan="1">–</td><td rowspan="1" colspan="1">Hind tibia without subapical spine; hind basitarsus without carina</td><td rowspan="1" colspan="1">3</td></tr><tr><td rowspan="1" colspan="1">3(1)</td><td rowspan="1" colspan="1">Anterior surface of mesepisternum with punctures sparser than on lateral surface; omaulus carinate; interalveolar area short and protuberant (<xref ref-type="fig" rid="F2">Fig. 8</xref>). Male: third sternum with pair of translucent lobes; forth sternum with two median projections
                                        </td><td rowspan="1" colspan="1"><italic><tp:taxon-name>Dolichostelis</tp:taxon-name></italic>
                                        </td></tr><tr><td rowspan="1" colspan="1">–</td><td rowspan="1" colspan="1">Mesepisternum uniformly punctate; omaular carina absent; interalveolar area flat (<xref ref-type="fig" rid="F2">Fig. 9</xref>). Male: third sternum not modified and fourth sternum with a setose medioapical projection
                                        </td><td rowspan="1" colspan="1"><italic><tp:taxon-name>Stelis</tp:taxon-name></italic>
                                        </td></tr><tr><td rowspan="1" colspan="1">4(1)</td><td rowspan="1" colspan="1">Body relatively elongated; small-sized species. Integument coarsely punctate; pilosity between ocelli not differentiated from remaining areas of head</td><td rowspan="1" colspan="1"><italic><tp:taxon-name>Austrostelis</tp:taxon-name></italic>
                                        </td></tr><tr><td rowspan="1" colspan="1">–</td><td rowspan="1" colspan="1">Body robust, metasoma almost globose, large species (<xref ref-type="fig" rid="F1">Fig. 3, 4</xref>). Integument with fine to moderate-sized punctures; pilosity among ocelli longer than in remaining areas of head (<xref ref-type="fig" rid="F2">Fig. 12</xref>)
                                        </td><td rowspan="1" colspan="1">5</td></tr><tr><td rowspan="1" colspan="1">5(4)</td><td rowspan="1" colspan="1">Scutellum laterally with laminate distal margin, with punctures at least twice as larger as those on scutum; hind tibia without flat apical projection on outer surface (<xref ref-type="fig" rid="F2">Fig. 16</xref>); basal tergum with transverse carina (<xref ref-type="fig" rid="F2">Fig. 19</xref>)
                                        </td><td rowspan="1" colspan="1"><italic><tp:taxon-name>Hoplostelis</tp:taxon-name></italic>
                                        </td></tr><tr><td rowspan="1" colspan="1">–</td><td rowspan="1" colspan="1">Scutellum without laminate projection, with punctures about as large as those on scutum; hind tibia with flat apical projection on outer surface (more developed in females) (<xref ref-type="fig" rid="F2">Fig. 17</xref>); basal tergum without carina (<xref ref-type="fig" rid="F2">Fig. 18</xref>)
                                        </td><td rowspan="1" colspan="1"><!--PageBreak-->6</td></tr><tr><td rowspan="1" colspan="1">6(5)</td><td rowspan="1" colspan="1">Frons not carinate; clypeus without basal tubercle and with two apical projections (<xref ref-type="fig" rid="F2">Fig. 10</xref>). Mesosoma not gibbous; postspiracular fovea drop-shaped, microreticulated, coarsely punctuate and with irregular alveoli (<xref ref-type="fig" rid="F2">Fig. 13</xref>). Female: mandible without bifurcated condylar carina and without protuberance near anterior articulation (<xref ref-type="fig" rid="F2">Fig. 11</xref>); fore and middle tibiae with apical spine as long as half width of median ocellus diameter (<xref ref-type="fig" rid="F2">Fig. 14</xref>)
                                        </td><td rowspan="1" colspan="1"><italic><tp:taxon-name>Melostelis</tp:taxon-name></italic>
                                        </td></tr><tr><td rowspan="1" colspan="1">–</td><td rowspan="1" colspan="1">Frons carinate; clypeus with basomedian tubercle and without apical projections (<xref ref-type="fig" rid="F1">Fig. 1</xref>). Scutum and scutellum bigibbous (<xref ref-type="fig" rid="F1">Fig. 5</xref>); postspiracular fovea rectangular and with regular alveoli. Female: mandible with bifurcated condylar carina elevated and with protuberance near anterior articulation; fore and middle tibiae with apical spine as long as a diameter of median ocellus (<xref ref-type="fig" rid="F2">Fig. 15</xref>)
                                        </td><td rowspan="1" colspan="1"><italic><tp:taxon-name>Rhynostelis</tp:taxon-name></italic>
                                        </td></tr></tbody></table></table-wrap></sec></tp:treatment-sec><ref-list><ref id="B7"><mixed-citation xmlns:xlink="http://www.w3.org/1999/xlink" xlink:type="simple"><!--PageBreak--><person-group><name name-style="western"><surname>Moure</surname><given-names>JS</given-names></name><name name-style="western"><surname>Urban</surname><given-names>D</given-names></name></person-group> (<year>1995</year>)<article-title> [1994] <italic>Rhynostelis</italic>, gen. n. e notas sobre <italic>Hoplostelis</italic> Dominique (Hymenoptera, Apoidea, Megachilidae).</article-title><source>Revista Brasileira de Zoologia </source><volume>11</volume>: <fpage>297</fpage>-<lpage>302</lpage>. doi: <ext-link ext-link-type="uri" xlink:href="http://dx.doi.org/10.1590/S0101-81751994000200014" xlink:type="simple">10.1590/S0101-81751994000200014</ext-link></mixed-citation></ref><ref id="B3"><mixed-citation xmlns:xlink="http://www.w3.org/1999/xlink" xlink:type="simple"><person-group><name name-style="western"><surname>Michener</surname><given-names>CD</given-names></name></person-group> (<year>2007</year>)<source> The Bees of the World [2nd Edition].</source><publisher-name>Johns Hopkins University Press</publisher-name>, <publisher-loc>Baltimore, MD</publisher-loc>, xvi+[i]+<lpage>953</lpage> pp., + 20 pls.</mixed-citation></ref></ref-list></tp:taxon-treatment>
